# Supplementary material for: Occurrence, Dissipation and Risk Assessment of Widespread Pesticides and Their Metabolites in Pomegranates
Source: Foods. 2025 Nov 14;14(22):3901. doi: 10.3390/foods14223901 (PMC12652290; doi:10.3390/foods14223901)
Supplement: Supplementary file 1 [file foods-14-03901-s001.zip]

Archive with 1 entries (1 files):
- foods-3950792-supplementary.pdf
